# Supplementary material for: Non-Psychoactive Cannabis Extract Disrupts Reinstatement and Reconsolidation in Cocaine-Induced Conditioned Place Preference in Mice
Source: Brain Sci. 2026 May 29;16(6):585. doi: 10.3390/brainsci16060585 (PMC13297324; doi:10.3390/brainsci16060585)
Supplement: Supplementary file 1 [file brainsci-16-00585-s001.zip]

Archive with 3 entries (3 files):
- Supplementary Material S3.pdf
- Supplementary Material S1.pdf
- Supplementary Material S2.pdf
